# Supplementary material for: Automated Antithrombin Activity Detection with Whole Capillary Blood Based on Digital Microfluidic Platform
Source: Micromachines (Basel). 2025 Jun 30;16(7):785. doi: 10.3390/mi16070785 (PMC12298285; doi:10.3390/mi16070785)
Supplement: Supplementary file 1 [file micromachines-16-00785-s001.zip]

Archive with 1 entries (1 files):
- micromachines-3678141-supplementary.pdf
